# Supplementary material for: Intrinsic Dynamic and Static Nature of π···π Interactions in Fused Benzene-Type Helicenes and Dimers, Elucidated with QTAIM Dual Functional Analysis
Source: Nanomaterials (Basel). 2022 Jan 19;12(3):321. doi: 10.3390/nano12030321 (PMC8838236; doi:10.3390/nano12030321)
Supplement: Supplementary file 1 [file nanomaterials-12-00321-s001.zip]

Archive with 1 entries (1 files):
- nanomaterials-1532663-supplementary.pdf
